# Supplementary material for: Novel S. cerevisiae Hybrid Synthetic Promoters Based on Foreign Core Promoter Sequences
Source: Int J Mol Sci. 2021 May 27;22(11):5704. doi: 10.3390/ijms22115704 (PMC8198421; doi:10.3390/ijms22115704)
Supplement: Supplementary file 1 [file ijms-22-05704-s001.zip]

Archive with 1 entries (1 files):
- ijms-1214262-supplementary.pdf
